# Supplementary material for: Strategies for carbon reduction and advertising investments in partially centralized supply chains
Source: PLoS One. 2026 Jun 16;21(6):e0351412. doi: 10.1371/journal.pone.0351412 (PMC13271493; doi:10.1371/journal.pone.0351412)
Supplement: S1 File — (ZIP) [file pone.0351412.s002.zip]

Archive with 10 entries (9 files):
- simulation code/
- simulation code/Fig 10.m
- simulation code/Fig 3.m
- simulation code/Fig 4.m
- simulation code/Fig 5.m
- simulation code/Fig 6.m
- simulation code/Fig 7.m
- simulation code/Fig 8.m
- simulation code/Fig 9.m
- simulation code/parameters.docx
