# Supplementary material for: Strategies for carbon reduction and advertising investments in partially centralized supply chains
Source: PLoS One. 2026 Jun 16;21(6):e0351412. doi: 10.1371/journal.pone.0351412 (PMC13271493; doi:10.1371/journal.pone.0351412)
Supplement: S1 File — (ZIP) [file pone.0351412.s002.zip › simulation code/Fig 10.m]

clc;
clear all;
close all;
% 通过指定每个顶点的 (x,y) 坐标创建一个多边形。然后，继续将两个多边形添加到图窗中。
% 创建一个红色正方形，顶点位于 (0,0)、(2,0)、(2,2) 和 (0,2)。
% 将 x 指定为顶点的 x 坐标，并将 y 指定为 y 坐标。patch 会自动将最后一个 (x,y) 
% 坐标与第一个 (x,y) 坐标连接。


rgb_yellow=[240,235,229]/255;
rgb_blue=[156,168,184]/255;
rgb_grey=[212,212,212]/255;
rgb_red=[232,174,160]/255;  

figure
x2 = [0 1 1 0];
y2 = [0 0 1 1];
patch(x2,y2,rgb_grey,'edgecolor',rgb_grey)
hold on;
x6 = [0 0.4526 0.4526 0];
y6 = [0 0 1 1];
patch(x6,y6,rgb_red,'edgecolor',rgb_red);
hold on;
x3 = [0 0 1 1];
y3 = [0 0.35 0.35 0];
patch(x3,y3,rgb_red,'edgecolor',rgb_red);
hold on;
y12 = 0:0.005:0.51;
x12 = (1/61).*((-13680)+y12.*(53348+y12.*((-57433)+8.*y12.*((-608)+3729.*y12)))) ...
  .^(-1).*(61.*y12.*(3956+y12.*(30767+8.*y12.*((-9428)+6375.*y12)))+(-6).*( ...
  31476+61.^(1/2).*((86+y12.*((-221)+184.*y12)).^2.*(2196+y12.*((-20740)+ ...
  y12.*(74867+16.*y12.*((-6919)+3849.*y12))))).^(1/2)));
y13 = 0:0.005:0.35;
x13 = (1/61).*((-13680)+y13.*(53348+y13.*((-57433)+8.*y13.*((-608)+3729.*y13)))) ...
  .^(-1).*(61.*y13.*(3956+y13.*(30767+8.*y13.*((-9428)+6375.*y13)))+6.*(( ...
  -31476)+61.^(1/2).*((86+y13.*((-221)+184.*y13)).^2.*(2196+((-20740)+ ...
  y13.*(74867+16.*y13.*((-6919)+3849.*y13))).*y13)).^(1/2)));

x14 = [0 x13 0];
y14 = [0 y13 0.35];
patch(x14,y14,rgb_blue,'edgecolor',rgb_blue)
hold on;
x15 = [1 x12 1];
y15 = [0 y12 0.35];
patch(x15,y15,rgb_blue,'edgecolor',rgb_blue)
hold on;

x21 = [1 1 0.4526 0.4526];
y21 = [0.35 0.51 0.51 0.35];
patch(x21,y21,rgb_grey,'edgecolor',rgb_grey)
hold on;
plot(x12,y12,'k-','linewidth',0.75);
x19 = [0.517 0.7];
y19 = [0.51 0.51];
plot(x19,y19,'k-','linewidth',0.75);
y13 = 0:0.005:0.51;
x13 = (1/61).*((-13680)+y13.*(53348+y13.*((-57433)+8.*y13.*((-608)+3729.*y13)))) ...
  .^(-1).*(61.*y13.*(3956+y13.*(30767+8.*y13.*((-9428)+6375.*y13)))+6.*(( ...
  -31476)+61.^(1/2).*((86+y13.*((-221)+184.*y13)).^2.*(2196+((-20740)+ ...
  y13.*(74867+16.*y13.*((-6919)+3849.*y13))).*y13)).^(1/2)));
plot(x13,y13,'k-','linewidth',0.75);
hold on;
x7 = [0.4526 0.4526];
y7 = [0 0.35];
plot(x7,y7,'k-','linewidth',0.75);
hold on;
x9 = [0.4526 0.4526];
y9 = [1 0.35];
plot(x9,y9,'k-','linewidth',0.75);
x8 = [0 1];
y8 = [0.35 0.35];
plot(x8,y8,'k-','linewidth',0.75);
x71 = [0.7 0.7];
y71 = [0 1];
plot(x71,y71,'k-','linewidth',0.75);
x4 = [0.24 0.24];
y4 = [0 1];
%plot(x4,y4,'k-','linewidth',0.75);
hold on;
x5 = [0.24 1];
y5 = [0.2 0.2];
%plot(x5,y5,'k-','linewidth',0.75);
hold on;
x11 = [0 0.24];
y11 = [0.2 0.2];
%plot(x11,y11,'k-','linewidth',0.75);
hold on;
x5 = [0 1];
y5 = [0.5 0.5];
%plot(x5,y5,'k-','linewidth',0.75);

xlim([0 1])%[-inf inf]%
ylim([0 1])%改变坐标轴范围[-inf inf]
set(gcf,'unit','centimeters','position',[10 5 21 15]);
set(gca,'FontName','Times New Roman','FontSize',18);
xlabel('$$\theta$$','Interpreter','latex','FontName','Times New Roman','FontSize',20,'LineWidth',1);
ylabel('$$\delta$$','Interpreter','latex','FontName','Times New Roman','FontSize',20,'LineWidth',1);


gtext('$\pi^{DC}>\pi^{MC}$','Interpreter','latex', 'color', 'k','FontName','Times New Romance','FontSize',18,'rotation',0)
gtext('$\pi^{MC}>\pi^{DC}$','Interpreter','latex', 'color', 'k','FontName','Times New Romance','FontSize',18,'rotation',0)
gtext('$\pi^{DC}>\pi^{MC}>\pi^{RC}$','Interpreter','latex', 'color', 'k','FontName','Times New Romance','FontSize',12,'rotation',0)
gtext('$\pi^{DC}>\pi^{RC}>\pi^{MC}$','Interpreter','latex', 'color', 'k','FontName','Times New Romance','FontSize',12,'rotation',0)
gtext('$\pi^{MC}>\pi^{DC}>\pi^{RC}$','Interpreter','latex', 'color', 'k','FontName','Times New Romance','FontSize',12,'rotation',0)
gtext('$\pi^{RC}>\pi^{DC}>\pi^{MC}$','Interpreter','latex', 'color', 'k','FontName','Times New Romance','FontSize',12,'rotation',0)
gtext('$\pi^{MC}>\pi^{RC}>\pi^{DC}$','Interpreter','latex', 'color', 'k','FontName','Times New Romance','FontSize',12,'rotation',0)
gtext('$\pi^{MC}>\pi^{RC}>\pi^{DC}$','Interpreter','latex', 'color', 'k','FontName','Times New Romance','FontSize',12,'rotation',0)
gtext('$\pi^{RC}>\pi^{MC}>\pi^{DC}$','Interpreter','latex', 'color', 'k','FontName','Times New Romance','FontSize',12,'rotation',0)

gtext('$\delta^{s}$','Interpreter','latex', 'color', 'k','FontName','Times New Romance','FontSize',18,'rotation',0)
gtext('$\theta^{s}_{1}$','Interpreter','latex', 'color', 'k','FontName','Times New Romance','FontSize',18,'rotation',0)
gtext('$\theta^{s}_{2}$','Interpreter','latex', 'color', 'k','FontName','Times New Romance','FontSize',15,'rotation',0)
gtext('$\theta^{s}_{3}$','Interpreter','latex', 'color', 'k','FontName','Times New Romance','FontSize',15,'rotation',0)
gtext('$\theta^{h}$','Interpreter','latex', 'color', 'k','FontName','Times New Romance','FontSize',18,'rotation',0)
