# Supplementary material for: Strategies for carbon reduction and advertising investments in partially centralized supply chains
Source: PLoS One. 2026 Jun 16;21(6):e0351412. doi: 10.1371/journal.pone.0351412 (PMC13271493; doi:10.1371/journal.pone.0351412)
Supplement: S1 File — (ZIP) [file pone.0351412.s002.zip › simulation code/Fig 3.m]

clear all
clc

xx=[];
aa=[];
bb=[];
cc=[];
dd=[];
ee=[];
ff=[];


a=50;
t=45;
pc=15;
z=70;
k=5500;
v=5500;
eg=50;

Delta=0.1;
Theta=0.1;

pcr=0:1:40;%×¢ÒâÕâ¸öµØ·½Èç¹û²»Ï¸»¯»á²úÉúÎó²î
s=length(pcr);
for se=1:s
   pc=pcr(se);
    %% ¼¯ÖÐ¾ö²ß                           
    pSC=((pc+t).^2.*v+k.*((-2).*v+z.^2)).^(-1).*(pc.*t.*(pc+t).*v+a.*((-1) ...
  .*k+pc.*(pc+t)).*v+k.*pc.*((-1).*v+z.^2));
    gammaSC=k.*((-1).*a+pc).*z.*((pc+t).^2.*v+k.*((-2).*v+z.^2)).^(-1);
    eSC=(-1).*(a+(-1).*pc).*(pc+t).*v.*((pc+t).^2.*v+k.*((-2).*v+z.^2)).^( ...
  -1);
    profitSC=eg.*pc+k.*(a+(-1).*pc).^2.*v.*((-2).*(pc+t).^2.*v+k.*(4.*v+(-2).* ...
  z.^2)).^(-1);
    h10=2.*k+(-1).*(pc+t).^2;
    h25=(pc+t).^2.*v+k.*((-2).*v+z.^2);  
    %% ·ÖÉ¢¾ö²ß
    wDC=((pc+t).^2.*v+2.*k.*((-2).*v+z.^2)).^(-1).*(a.*pc.*(pc+t).*v+pc.* ...
  t.*(pc+t).*v+a.*k.*((-2).*v+z.^2)+k.*pc.*((-2).*v+z.^2));
    eDC=(-1).*(a+(-1).*pc).*(pc+t).*v.*((pc+t).^2.*v+2.*k.*((-2).*v+z.^2)) ...
  .^(-1);
    pDC=((pc+t).^2.*v+2.*k.*((-2).*v+z.^2)).^(-1).*(a.*pc.*(pc+t).*v+pc.* ...
  t.*(pc+t).*v+a.*k.*((-3).*v+z.^2)+k.*pc.*((-1).*v+z.^2));
    gammaDC=k.*((-1).*a+pc).*z.*((pc+t).^2.*v+2.*k.*((-2).*v+z.^2)).^(-1);
    profitmDC=eg.*pc+k.*(a+(-1).*pc).^2.*v.*((-2).*(pc+t).^2.*v+k.*(8.*v+(-4).* ...
  z.^2)).^(-1);
    profitrDC=(1/2).*k.^2.*(a+(-1).*pc).^2.*v.*(2.*v+(-1).*z.^2).*((pc+t).^2.*v+ ...
  2.*k.*((-2).*v+z.^2)).^(-2);
    h12=2.*v+(-1).*z.^2;
    h23=(-1).*v.*((-2).*v+z.^2).^(-2).*((pc+t).^2.*v+2.*k.*((-2).*v+z.^2));
  ;
    %% ÖÆÔìÉÌ·Öµ£ÁãÊÛÉÌ³É±¾
    wMC=(4.*k.*v.*((-1)+Delta).^2+(-1).*(pc+t).^2.*v.*((-1)+Delta).^2+k.*z.^2.*(( ...
  -2)+3.*Delta)).^(-1).*(pc.*(k.*(z.^2+2.*v.*((-1)+Delta))+(-1).*t.*(pc+t).* ...
  v.*((-1)+Delta)).*((-1)+Delta)+a.*(2.*k.*v.*((-1)+Delta).^2+(-1).*pc.*(pc+t).* ...
  v.*((-1)+Delta).^2+k.*z.^2.*((-1)+2.*Delta)));
    eMC=(a+(-1).*pc).*(pc+t).*v.*((-1)+Delta).^2.*(4.*k.*v.*((-1)+Delta).^2+(-1).* ...
  (pc+t).^2.*v.*((-1)+Delta).^2+k.*z.^2.*((-2)+3.*Delta)).^(-1);
    pMC=(4.*k.*v.*((-1)+Delta).^2+(-1).*(pc+t).^2.*v.*((-1)+Delta).^2+k.*z.^2.*(( ...
  -2)+3.*Delta)).^(-1).*(pc.*(k.*(z.^2+v.*((-1)+Delta))+(-1).*t.*(pc+t).*v.* ...
  ((-1)+Delta)).*((-1)+Delta)+a.*(3.*k.*v.*((-1)+Delta).^2+(-1).*pc.*(pc+t).*v.* ...
  ((-1)+Delta).^2+k.*z.^2.*((-1)+2.*Delta)));
 gammaMC=(-1).*k.*(a+(-1).*pc).*z.*((-1)+Delta).*(4.*k.*v.*((-1)+Delta).^2+(-1).*( ...
  pc+t).^2.*v.*((-1)+Delta).^2+k.*z.^2.*((-2)+3.*Delta)).^(-1);
 profitmMC=(8.*k.*v.*((-1)+Delta).^2+(-2).*(pc+t).^2.*v.*((-1)+Delta).^2+2.*k.*z.^2.* ...
  ((-2)+3.*Delta)).^(-1).*(a.^2.*k.*v.*((-1)+Delta).^2+(-2).*a.*k.*pc.*v.*(( ...
  -1)+Delta).^2+pc.*(k.*pc.*v.*((-1)+Delta).^2+2.*eg.*(4.*k.*v.*((-1)+Delta).^2+ ...
  (-1).*(pc+t).^2.*v.*((-1)+Delta).^2+k.*z.^2.*((-2)+3.*Delta))));
 profitrMC=(1/2).*k.^2.*(a+(-1).*pc).^2.*v.*(z.^2+2.*v.*((-1)+Delta)).*(k.*z.^2.* ...
  (2+(-3).*Delta)+(-4).*k.*v.*((-1)+Delta).^2+(pc+t).^2.*v.*((-1)+Delta).^2).^( ...
  -2).*((-1)+Delta).^3;
 h4=(-1).*z.^2+(-2).*v.*((-1)+Delta);
 h5=v.*(z.^2+2.*v.*((-1)+Delta)).^(-2).*(4.*k.*v.*((-1)+Delta).^2+(-1).*(pc+t) ...
  .^2.*v.*((-1)+Delta).^2+k.*z.^2.*((-2)+3.*Delta));

    %% ÁãÊÛÉÌ·Öµ£ÖÆÔìÉÌ³É±¾
    wRC=((pc+t).^2.*v+2.*k.*(2.*v+(-1).*z.^2).*((-1)+Theta)).^(-1).*(a.*pc.*( ...
  pc+t).*v+pc.*t.*(pc+t).*v+a.*k.*(2.*v+(-1).*z.^2).*((-1)+Theta)+k.* ...
  pc.*(2.*v+(-1).*z.^2).*((-1)+Theta));
 eRC=(-1).*(a+(-1).*pc).*(pc+t).*v.*((pc+t).^2.*v+2.*k.*(2.*v+(-1).* ...
  z.^2).*((-1)+Theta)).^(-1);
 pRC=((pc+t).^2.*v+2.*k.*(2.*v+(-1).*z.^2).*((-1)+Theta)).^(-1).*(a.*pc.*( ...
  pc+t).*v+pc.*t.*(pc+t).*v+k.*pc.*(v+(-1).*z.^2).*((-1)+Theta)+a.*k.*( ...
  3.*v+(-1).*z.^2).*((-1)+Theta));
 gammaRC=k.*(a+(-1).*pc).*z.*((pc+t).^2.*v+2.*k.*(2.*v+(-1).*z.^2).*((-1)+ ...
Theta)).^(-1).*((-1)+Theta);
 profitmRC=(pc.*(2.*eg.*(pc+t).^2.*v+k.*pc.*v.*((-1)+Theta)+4.*eg.*k.*(2.*v+(-1) ...
  .*z.^2).*((-1)+Theta))+a.^2.*k.*v.*((-1)+Theta)+(-2).*a.*k.*pc.*v.*((-1)+ ...
  Theta)).*(2.*(pc+t).^2.*v+4.*k.*(2.*v+(-1).*z.^2).*((-1)+Theta)).^(-1);
 profitrRC=(1/2).*k.*(a+(-1).*pc).^2.*v.*((pc+t).^2.*v+2.*k.*(2.*v+(-1).* ...
  z.^2).*((-1)+Theta)).^(-2).*(k.*(2.*v+(-1).*z.^2).*((-1)+Theta).^2+(-1).*( ...
  pc+t).^2.*v.*Theta);
 h8=2.*v+(-1).*z.^2;
 h9=(-1).*v.*((-2).*v+z.^2).^(-2).*((pc+t).^2.*v+2.*k.*(2.*v+(-1).* ...
  z.^2).*((-1)+Theta));

   
        xx(se)=pc;
      %aa(se)=eSC;
      %bb(se)=eSC;
        cc(se)=eDC;
         dd(se)=eMC;
        ee(se)=eRC;
      %  ff(se)=profitrDS;
      %     gg(se)=profitmDC;
       %  hh(se)=profitrDC;
       %   ii(se)=eDS;
       %   jj(se)=profitrDS;
     %
        
      %   plot(xx,aa,'--k','LineWidth',1.5,'MarkerEdgeColor','k','MarkerSize',5);
      %   hold on
         %plot(xx,bb,'--k','LineWidth',1.5,'MarkerEdgeColor','r','MarkerSize',5);
         %hold on
         plot(xx,cc,'-k','LineWidth',1.5,'MarkerEdgeColor','b','MarkerSize',5);
        hold on
         plot(xx,dd,'-b','LineWidth',1.5,'MarkerEdgeColor','r','MarkerSize',5); 
         hold on
       plot(xx,ee,'-r','LineWidth',1.5,'MarkerEdgeColor','b','MarkerSize',5); 
      hold on
      % plot(xx,ff,'--r','LineWidth',1,'MarkerEdgeColor','r','MarkerSize',5); 
      %  hold off
      %  plot(xx,gg,'--b','LineWidth',1.5,'MarkerEdgeColor','b','MarkerSize',5); 
      %  hold on
        % plot(xx,hh,'--b','LineWidth',1.5,'MarkerEdgeColor','k','MarkerSize',5);
       %hold on
         %plot(xx,ii,'--k','LineWidth',1,'MarkerEdgeColor','r','MarkerSize',5);
        % hold on
      %  plot(xx,jj,'--r','LineWidth',1.5,'MarkerEdgeColor','b','MarkerSize',5); 
      %  hold on
  end
xlim([0 40])%[-inf inf]%
ylim([0.18 0.3])%¸Ä±ä×ø±êÖá·¶Î§[-inf inf]

set(gcf,'unit','centimeters','position',[10 5 21 15]);
set(gca,'FontName','Times New Romance','FontSize',20);
% legend('pSC','pDC','pDS','p','pOL','Location','NorthWest');
legend('$$e^{DC}$$','$$e^{MC}$$','$$e^{RC}$$','Interpreter','latex','FontName','Times New Romance','FontSize',20,'LineWidth',1,'Location','NorthWest');
set(legend,'Box','off','FontName','Times New Roman','FontSize',20,'FontAngle','italic');
xlabel('$$p_c$$','Interpreter','latex','FontName','Times New Romance','FontSize',20,'LineWidth',1);
ylabel('$$e$$','Interpreter','latex','FontName','Times New Romance','FontSize',20,'LineWidth',1);
%set(gcf,'unit','centimeters','position',[10 5 21 15]);
gtext('$$ p_{c}^{DC} $$', 'Interpreter', 'latex', 'FontName', 'Times New Roman', 'FontSize', 15)
gtext('$$ p_{c}^{RC} $$', 'Interpreter', 'latex', 'FontName', 'Times New Roman', 'FontSize', 15)
gtext('$$ p_{c}^{MC} $$', 'Interpreter', 'latex', 'FontName', 'Times New Roman', 'FontSize', 15)
