# Supplementary material for: Strategies for carbon reduction and advertising investments in partially centralized supply chains
Source: PLoS One. 2026 Jun 16;21(6):e0351412. doi: 10.1371/journal.pone.0351412 (PMC13271493; doi:10.1371/journal.pone.0351412)
Supplement: S1 File — (ZIP) [file pone.0351412.s002.zip › simulation code/Fig 6.m]

clear all
clc

xx=[];
aa=[];
bb=[];
cc=[];
dd=[];
ee=[];
ff=[];


a=50;
t=45;
pc=15;
v=5500;
z=70;
k=5500;
eg=50;

Deltamin=0.1;
Deltamax=0.25;
Thetamin=0.1;
Thetamax=0.25;


zr=45:1:70;%注意这个地方如果不细化会产生误差
s=length(zr);
for se=1:s
  z=zr(se);
   %集中决策
    pSC=((pc+t).^2.*v+k.*((-2).*v+z.^2)).^(-1).*(pc.*t.*(pc+t).*v+a.*((-1) ...
  .*k+pc.*(pc+t)).*v+k.*pc.*((-1).*v+z.^2));
    gammaSC=k.*((-1).*a+pc).*z.*((pc+t).^2.*v+k.*((-2).*v+z.^2)).^(-1);
    eSC=(-1).*(a+(-1).*pc).*(pc+t).*v.*((pc+t).^2.*v+k.*((-2).*v+z.^2)).^( ...
  -1);
    profitSC=eg.*pc+k.*(a+(-1).*pc).^2.*v.*((-2).*(pc+t).^2.*v+k.*(4.*v+(-2).* ...
  z.^2)).^(-1);
    h10=2.*k+(-1).*(pc+t).^2;
    h25=(pc+t).^2.*v+k.*((-2).*v+z.^2);  
    %%分散决策
    wDC=((pc+t).^2.*v+2.*k.*((-2).*v+z.^2)).^(-1).*(a.*pc.*(pc+t).*v+pc.* ...
  t.*(pc+t).*v+a.*k.*((-2).*v+z.^2)+k.*pc.*((-2).*v+z.^2));
    eDC=(-1).*(a+(-1).*pc).*(pc+t).*v.*((pc+t).^2.*v+2.*k.*((-2).*v+z.^2)) ...
  .^(-1);
    pDC=((pc+t).^2.*v+2.*k.*((-2).*v+z.^2)).^(-1).*(a.*pc.*(pc+t).*v+pc.* ...
  t.*(pc+t).*v+a.*k.*((-3).*v+z.^2)+k.*pc.*((-1).*v+z.^2));
    gammaDC=k.*((-1).*a+pc).*z.*((pc+t).^2.*v+2.*k.*((-2).*v+z.^2)).^(-1);
    profitmDC=eg.*pc+k.*(a+(-1).*pc).^2.*v.*((-2).*(pc+t).^2.*v+k.*(8.*v+(-4).* ...
  z.^2)).^(-1);
    profitrDC=(1/2).*k.^2.*(a+(-1).*pc).^2.*v.*(2.*v+(-1).*z.^2).*((pc+t).^2.*v+ ...
  2.*k.*((-2).*v+z.^2)).^(-2);
    h12=2.*v+(-1).*z.^2;
    h23=(-1).*v.*((-2).*v+z.^2).^(-2).*((pc+t).^2.*v+2.*k.*((-2).*v+z.^2)) ...
  ;
     %%成本分担
  
 gammaMCmin=(-1).*k.*(a+(-1).*pc).*z.*((-1)+Deltamax).*(4.*k.*v.*((-1)+Deltamax).^2+(-1).*( ...
  pc+t).^2.*v.*((-1)+Deltamax).^2+k.*z.^2.*((-2)+3.*Deltamax)).^(-1);
 gammaMCmax=(-1).*k.*(a+(-1).*pc).*z.*((-1)+Deltamin).*(4.*k.*v.*((-1)+Deltamin).^2+(-1).*( ...
  pc+t).^2.*v.*((-1)+Deltamin).^2+k.*z.^2.*((-2)+3.*Deltamin)).^(-1);


 %%成本分担零

 gammaRCmax=k.*(a+(-1).*pc).*z.*((pc+t).^2.*v+2.*k.*(2.*v+(-1).*z.^2).*((-1)+ ...
Thetamin)).^(-1).*((-1)+Thetamin);
 gammaRCmin=k.*(a+(-1).*pc).*z.*((pc+t).^2.*v+2.*k.*(2.*v+(-1).*z.^2).*((-1)+ ...
Thetamax)).^(-1).*((-1)+Thetamax);

   
        xx(se)=z;
      % aa(se)=eSC;
      bb(se)=gammaSC;
        cc(se)=gammaDC;
         dd(se)=gammaMCmax;
         qq(se)=gammaMCmin;
        ee(se)=gammaRCmax;
         mm(se)=gammaRCmin;
      %  ff(se)=profitrDS;
      %     gg(se)=profitmDC;
       %  hh(se)=profitrDC;
       %   ii(se)=eDS;
       %   jj(se)=profitrDS;
     %
        
      %   plot(xx,aa,'--k','LineWidth',1.5,'MarkerEdgeColor','k','MarkerSize',5);
      %   hold on
        % plot(xx,bb,'-g','LineWidth',1,'MarkerEdgeColor','r','MarkerSize',5);
        % hold on
         plot(xx,cc,'-k','LineWidth',1.5,'MarkerEdgeColor','b','MarkerSize',5);
        hold on
         plot(xx,dd,'-b','LineWidth',1.5,'MarkerEdgeColor','b','MarkerSize',5); 
         hold on
           plot(xx,qq,'--b','LineWidth',1.5,'MarkerEdgeColor','b','MarkerSize',5); 
         hold on
       plot(xx,ee,'-r','LineWidth',1.5,'MarkerEdgeColor','b','MarkerSize',5); 
       hold on
        plot(xx,mm,'--r','LineWidth',1.5,'MarkerEdgeColor','r','MarkerSize',5); 
       hold on
      % plot(xx,ff,'--r','LineWidth',1,'MarkerEdgeColor','r','MarkerSize',5); 
      %  hold off
      %  plot(xx,gg,'--b','LineWidth',1.5,'MarkerEdgeColor','b','MarkerSize',5); 
      %  hold on
        % plot(xx,hh,'--b','LineWidth',1.5,'MarkerEdgeColor','k','MarkerSize',5);
       %hold on
         %plot(xx,ii,'--k','LineWidth',1,'MarkerEdgeColor','r','MarkerSize',5);
        % hold on
      %  plot(xx,jj,'--r','LineWidth',1.5,'MarkerEdgeColor','b','MarkerSize',5); 
      %  hold on
end
xlim([-inf inf])%[-inf inf]%
ylim([0.1 0.5])%改变坐标轴范围[-inf inf]
   
set(gcf,'unit','centimeters','position',[10 5 21 15]);
set(gca,'FontName','Times New Roman','FontSize',20);
% legend('pSC','pDC','pDS','p','pOL','Location','NorthWest');
legend('$$\gamma^{DC}$$','$$\gamma^{MC}  (\delta=0.1)$$','$$\gamma^{MC}  (\delta=0.25)$$','$$\gamma^{RC}  (\theta=0.1)$$','$$\gamma^{RC}  (\theta=0.25)$$','Interpreter','latex','FontName','Times New Roman','FontSize',24,'LineWidth',1,'Location','NorthWest');
set(legend,'Box','off','FontName','Times New Roman','FontSize',15,'FontAngle','italic');
xlabel('$$z$$','Interpreter','latex','FontName','Times New Roman','FontSize',24,'LineWidth',1);
ylabel('$$\gamma$$','Interpreter','latex','FontName','Times New Roman','FontSize',24,'LineWidth',1);
%set(gcf,'unit','centimeters','position',[10 5 21 15]);
