# Supplementary material for: Strategies for carbon reduction and advertising investments in partially centralized supply chains
Source: PLoS One. 2026 Jun 16;21(6):e0351412. doi: 10.1371/journal.pone.0351412 (PMC13271493; doi:10.1371/journal.pone.0351412)
Supplement: S1 File — (ZIP) [file pone.0351412.s002.zip › simulation code/Fig 8.m]

%%

clc;
clear all;
close all;
% 通过指定每个顶点的 (x,y) 坐标创建一个多边形。然后，继续将两个多边形添加到图窗中。
% 创建一个红色正方形，顶点位于 (0,0)、(2,0)、(2,2) 和 (0,2)。
% 将 x 指定为顶点的 x 坐标，并将 y 指定为 y 坐标。patch 会自动将最后一个 (x,y) 
% 坐标与第一个 (x,y) 坐标连接。


rgb_yellow=[240,235,229]/255;
rgb_blue=[156,168,184]/255;
rgb_grey=[212,212,212]/255;
rgb_red=[232,174,160]/255;  


figure
y = 0:0.005:0.5;
x = 1+ ((1980.*(1-y).^2) .* (-6710*(1-y).^2 + 10120*(1-y).^2 - 2695*(2-3*y)).^-1);

plot(x,y,'k-','linewidth',2);

x6 = [0 1 1 0];
y6 = [0 0 1 1];
patch(x6,y6,rgb_red,'edgecolor',rgb_red);
hold on;

x1 = [x 0 0];
y1 = [y 0.5 0];
patch(x1,y1,rgb_blue,'edgecolor',rgb_blue);
hold on;
x3 = [1 0.7 0.7 1];
y3 = [0 0 1 1];
patch(x3,y3,rgb_grey,'edgecolor',rgb_grey);
hold on;
x4 = [1 0.7 0.7 1];
y4 = [0 0 0.5 0.5];
patch(x4,y4,rgb_blue,'edgecolor',rgb_blue);
hold on;
x5 = [0 1];
y5 = [0.5 0.5];
x7 = [0.7 0.7];
y7 = [0 1];
plot(x5,y5,'k-','linewidth',0.75);
plot(x,y,'k-','linewidth',0.75);
plot(x7,y7,'k-','linewidth',0.75);
k_=0:0.1:1;
plot(zeros(size(k_)),k_,'k'); %左边框竖线
plot(ones(size(k_)),k_,'k'); %右边框竖线
d_=0:0.1:1;
plot(d_,zeros(size(d_)),'k'); %下边框横线
plot(d_,ones(size(d_)),'k'); %上边框横线
set(gcf,'unit','centimeters','position',[10 5 21 15]);
set(gca,'FontName','Times New Roman','FontSize',18);
xlabel('$$\theta$$','Interpreter','latex','FontName','Times New Roman','FontSize',20,'LineWidth',1);
ylabel('$$\delta$$','Interpreter','latex','FontName','Times New Roman','FontSize',20,'LineWidth',1);


gtext('$\pi_m^{DC}>\pi_m^{MC}$','Interpreter','latex', 'color', 'k','FontName','Times New Romance','FontSize',12,'rotation',0)
gtext('$\pi_m^{MC}>\pi_m^{DC}$','Interpreter','latex', 'color', 'k','FontName','Times New Romance','FontSize',12,'rotation',0)
gtext('$\pi_m^{RC}>\pi_m^{DC}>\pi_m^{MC}$','Interpreter','latex', 'color', 'k','FontName','Times New Romance','FontSize',12,'rotation',0)
gtext('$\pi_m^{MC}>\pi_m^{RC}>\pi_m^{DC}$','Interpreter','latex', 'color', 'k','FontName','Times New Romance','FontSize',12,'rotation',0)
gtext('$\pi_m^{RC}>\pi_m^{MC}>\pi_m^{DC}$','Interpreter','latex', 'color', 'k','FontName','Times New Romance','FontSize',12,'rotation',0)

gtext('$\delta^{m}$','Interpreter','latex', 'color', 'k','FontName','Times New Romance','FontSize',18,'rotation',0)
gtext('$\theta^{m}$','Interpreter','latex', 'color', 'k','FontName','Times New Romance','FontSize',18,'rotation',0)
gtext('$\theta^{h}$','Interpreter','latex', 'color', 'k','FontName','Times New Romance','FontSize',18,'rotation',0)
