# Supplementary material for: Strategies for carbon reduction and advertising investments in partially centralized supply chains
Source: PLoS One. 2026 Jun 16;21(6):e0351412. doi: 10.1371/journal.pone.0351412 (PMC13271493; doi:10.1371/journal.pone.0351412)
Supplement: S1 File — (ZIP) [file pone.0351412.s002.zip › simulation code/Fig 9.m]

 

clc;
clear all;
close all;
% 通过指定每个顶点的 (x,y) 坐标创建一个多边形。然后，继续将两个多边形添加到图窗中。
% 创建一个红色正方形，顶点位于 (0,0)、(2,0)、(2,2) 和 (0,2)。
% 将 x 指定为顶点的 x 坐标，并将 y 指定为 y 坐标。patch 会自动将最后一个 (x,y) 
% 坐标与第一个 (x,y) 坐标连接。


rgb_yellow=[240,235,229]/255;
rgb_blue=[156,168,184]/255;
rgb_grey=[212,212,212]/255;
rgb_red=[232,174,160]/255;  


x2 = [0.24 1 1 0.24];
y2 = [0.2 0.2 1 1];
figure
patch(x2,y2,rgb_grey,'edgecolor',rgb_grey)
hold on;


x6 = [0.24 1 1 0.24];
y6 = [0 0 0.2 0.2];
patch(x6,y6,rgb_blue,'edgecolor',rgb_blue)
hold on;
x7 = [0 0.24 0.24 0];
y7 = [0.2 0.2 1 1];
patch(x7,y7,rgb_red,'edgecolor',rgb_red)
hold on;
x9 = [0.1566 0.1566 0.345 0.345];
y9 = [0.477 0.234 0.234 0.477];
%patch(x9,y9,rgb_red,'edgecolor',rgb_red)
x=0:0.005:0.24;
y=-8.148.*x.^2+1.956.*x;
plot(x,y,'k-','linewidth',4);
x1 = [x 0.24 0];
y1 = [y 0 0];
patch(x1,y1,rgb_blue,'edgecolor',rgb_blue)
hold on;
x9 = [x 0.24 0];
y9 = [y 0.2 0.2];
patch(x9,y9,rgb_red,'edgecolor',rgb_red)
hold on;
plot(x,y,'k-','linewidth',0.75);
x4 = [0.24 0.24];
y4 = [0 1];
plot(x4,y4,'k-','linewidth',0.75);
x5 = [0.24 1];
y5 = [0.2 0.2];
plot(x5,y5,'k-','linewidth',0.75);
x11 = [0 0.24];
y11 = [0.2 0.2];
plot(x11,y11,'k-','linewidth',0.75);
x7 = [0.7 0.7];
y7 = [0 1];
plot(x7,y7,'k-','linewidth',0.75);
hold on;
x=0.42:0.005:0.48;
y=3.6706.*x.^2-0.4702.*x;
plot(x,y,'k-','linewidth',0.75);
hold on;
x71 = [0.42 0.42];
y71 = [0.2 0.45];
plot(x71,y71,'k-','linewidth',0.75);
x72 = [0.48 0.48];
y72 = [0.2 0.62];
plot(x72,y72,'k-','linewidth',0.75);
x73 = [0.42 0.42];
y73 = [0 0.2];
plot(x73,y73,'k--','linewidth',0.75);
x74 = [0.48 0.48];
y74 = [0 0.2];
plot(x74,y74,'k--','linewidth',0.75);
% 补坐标图四周边框
k_=0:0.1:1;
plot(zeros(size(k_)),k_,'k'); %左边框竖线
plot(ones(size(k_)),k_,'k'); %右边框竖线
d_=0:0.1:1;
plot(d_,zeros(size(d_)),'k'); %下边框横线
plot(d_,ones(size(d_)),'k'); %上边框横线
set(gcf,'unit','centimeters','position',[10 5 21 15]);
set(gca,'FontName','Times New Roman','FontSize',18);
xlabel('$$\theta$$','Interpreter','latex','FontName','Times New Roman','FontSize',20,'LineWidth',1);
ylabel('$$\delta$$','Interpreter','latex','FontName','Times New Roman','FontSize',20,'LineWidth',1);


gtext('$\pi_r^{DC}>\pi_r^{MC}$','Interpreter','latex', 'color', 'k','FontName','Times New Romance','FontSize',18,'rotation',0)
gtext('$\pi_r^{MC}>\pi_r^{DC}$','Interpreter','latex', 'color', 'k','FontName','Times New Romance','FontSize',18,'rotation',0)
gtext('$\pi_r^{DC}>\pi_r^{MC}>\pi_r^{RC}$','Interpreter','latex', 'color', 'k','FontName','Times New Romance','FontSize',12,'rotation',0)
gtext('$\pi_r^{DC}>\pi_r^{RC}>\pi_r^{MC}$','Interpreter','latex', 'color', 'k','FontName','Times New Romance','FontSize',12,'rotation',0)
gtext('$\pi_r^{MC}>\pi_r^{DC}>\pi_r^{RC}$','Interpreter','latex', 'color', 'k','FontName','Times New Romance','FontSize',12,'rotation',0)
gtext('$\pi_r^{RC}>\pi_r^{DC}>\pi_r^{MC}$','Interpreter','latex', 'color', 'k','FontName','Times New Romance','FontSize',12,'rotation',0)
gtext('$\pi_r^{MC}>\pi_r^{RC}>\pi_r^{DC}$','Interpreter','latex', 'color', 'k','FontName','Times New Romance','FontSize',12,'rotation',0)
gtext('$\pi_r^{RC}>\pi_r^{MC}>\pi_r^{DC}$','Interpreter','latex', 'color', 'k','FontName','Times New Romance','FontSize',12,'rotation',0)

gtext('$\delta^{r}$','Interpreter','latex', 'color', 'k','FontName','Times New Romance','FontSize',18,'rotation',0)
gtext('$\theta^{r}_{1}$','Interpreter','latex', 'color', 'k','FontName','Times New Romance','FontSize',18,'rotation',0)
gtext('$\theta^{r}_{2}$','Interpreter','latex', 'color', 'k','FontName','Times New Romance','FontSize',15,'rotation',0)
gtext('$\theta^{r}_{3}$','Interpreter','latex', 'color', 'k','FontName','Times New Romance','FontSize',15,'rotation',0)
gtext('$\theta^{h}$','Interpreter','latex', 'color', 'k','FontName','Times New Romance','FontSize',18,'rotation',0)
